# Supplementary material for: Antimicrobial resistance and associated genetic background of Histophilus somni isolated from clinically affected and healthy cattle
Source: Front Vet Sci. 2022 Oct 25;9:1040266. doi: 10.3389/fvets.2022.1040266 (PMC9645265; doi:10.3389/fvets.2022.1040266)
Supplement: Supplementary file 1 [file Table_1.XLSX]

## Sheet: Sheet1
Supplementary Table S1. Detailed information on the bacterial isolates used in this study, antimicrobial resistance (AMR) status, AMR genes, and ICE-associated genes.
													b-lactamase production		Minimum inhibitory concentration (g/ml)															Antimicrobial resistance genes														ICE associated genes
ID	Strain	Coutry	Region	Prefecture	Year	Host	Status of animal sampled	Anatomical	MOMP genetic clade	Accession No.	PFGE cluster				ABPC	AMPC	CEZ	CTF	KM	SM	NA	ERFX	DNFX	FFC	EM	TS	OTC	FOM		blaROB-1	blaOXA-2	aadA25	aadB	aphA-1	strA	strB	floR	erm(42)	msr(E)	mph(E)	tetH	tetR		parB	ICE rel1	int 1	int 2	Reference or source
BD2	NT-1	Japan	Chubu	Niigata	1982	Cattle	TME	Brain	Ⅰa	LC371064	HS1		ND		0.031	0.031	0.125	0.002	16	16	4	0.063	0.125	0.25	0.5	4	0.5	16		-	-	-	-	-	-	-	-	-	-	-	-	-		-	-	-	-	Tanaka et al., 2004.
BD3	GM-3	Japan	Kanto	Gunma		Cattle	TME		ND		ND		ND		0.0156	0.031	0.125	0.002	16	16	4	0.063	0.125	0.125	0.5	4	0.25	64		-	-	-	-	-	-	-	-	-	-	-	-	-		-	-	-	-	This work
BD4	TOT-2	Japan	Chugoku and Shikoku	Tottori	1984	Cattle	TME		ND		ND		ND		0.0156	0.031	0.125	0.002	16	16	4	0.063	0.125	0.125	0.5	4	0.25	64		-	-	-	-	-	-	-	-	-	-	-	-	-		-	-	-	-	This work
BD5	SG-1	Japan	Kinki	Shiga	1983	Cattle	TME		ND		ND		ND		0.0156	0.031	0.125	0.002	16	16	4	0.063	0.125	0.125	0.5	4	0.25	16		-	-	-	-	-	-	-	-	-	-	-	-	-		-	-	-	-	This work
BD6	1953Br	Japan	Chubu	Aichi	1986	Cattle	TME	Brain	Ⅰa	LC371065	HS1		ND		0.0156	0.031	0.125	0.002	16	16	4	0.063	0.125	0.125	0.5	4	0.25	16		-	-	-	-	-	-	-	-	-	-	-	-	-		-	-	-	-	Ueno et al., 2018.
BD8	D1238	Japan	Chubu	Niigata	1981	Cattle	TME	Brain	Ⅰa	AB095102	HS1		ND		0.031	0.031	0.125	0.002	16	16	4	0.063	0.125	0.25	0.5	4	0.5	16		-	-	-	-	-	-	-	-	-	-	-	-	-		-	-	-	-	Ueno et al., 2018.
BD9	N811	Japan	Chubu	Niigata	1981	Cattle	TME		Ⅵ	LC371066	Others		-		0.0156	0.031	0.125	0.002	8	8	4	0.031	0.125	0.25	0.25	2	0.25	16		-	-	-	-	-	-	-	-	-	-	-	-	-		-	-	-	-	Ueno et al., 2018.
BD11	3D46	Japan	Chubu	Niigata	1981	Cattle	TME		ND		ND		ND		0.031	0.031	0.125	0.002	8	8	8	0.063	0.125	0.125	0.25	2	0.25	16		-	-	-	-	-	-	-	-	-	-	-	-	-		-	-	-	-	This work
BD13	SG-4	Japan	Kinki	Shiga	1985	Cattle	Pneumonia		ND		ND		ND		0.031	0.031	0.125	0.002	128	128	4	0.063	0.25	0.125	0.25	2	0.5	32		-	-	-	-	-	-	-	-	-	-	-	-	-		-	-	-	-	This work
BD14	NT4703	Japan	Chubu	Niigata	1986	Cattle	Pneumonia	Lung	Ⅰa	LC371067	HS1		ND		0.031	0.031	0.125	0.002	16	16	4	0.063	0.125	0.125	0.5	8	0.5	64		-	-	-	-	-	-	-	-	-	-	-	-	-		-	-	-	-	Tanaka et al., 2004.
BD15	St-80-4-1	Japan	Kyusyu	Kagoshima	1980	Cattle	Pneumonia	Nasal	ND		ND		ND		0.031	0.031	0.125	0.002	16	16	4	0.031	0.125	0.125	0.5	4	0.25	32		-	-	-	-	-	-	-	-	-	-	-	-	-		-	-	-	-	This work
BD16	NT4706	Japan	Chubu	Niigata	1986	Cattle	Pneumonia	Nasal	ND		ND		ND		0.031	0.031	0.125	0.002	16	32	4	0.063	0.125	0.125	0.5	4	0.25	128		-	-	-	-	-	-	-	-	-	-	-	-	-		-	-	-	-	This work
BD18	NT2301	Japan	Chubu	Niigata	1986	Cattle	Pneumonia	Lung	Ⅰa	AB095103	HS1		-		0.031	0.031	0.125	0.002	64	64	4	0.063	0.125	0.25	0.5	4	0.25	16		-	-	-	-	-	-	-	-	-	-	-	-	-		-	-	-	-	Tanaka et al., 2004; Tagawa et al., 2000
BD19	2359	Japan	Chubu	Aichi		Cattle	Pneumonia		Ⅶ	LC371068	Others		-		0.031	0.031	0.25	0.002	16	8	4	0.031	0.125	0.25	0.25	2	0.25	32		-	-	-	-	-	-	-	-	-	-	-	-	-		-	-	-	-	Ueno et al., 2018.
BD21	NN-12	Japan	Chubu	Nagano	1987	Cattle	Pneumonia		Ⅶ	LC371070	Others		-		0.125	0.25	1	0.002	64	64	4	0.031	0.125	0.25	0.5	4	0.25	32		-	-	-	-	-	-	-	-	-	-	-	-	-		-	-	-	-	Ueno et al., 2018.
BD22	FI-5	Japan	Chubu	Fukui	1986	Cattle	Pneumonia		Ⅵ	LC371071	Others		-		0.0078	0.0156	0.125	0.001	16	16	8	0.063	0.125	0.125	0.5	4	0.25	32		-	-	-	-	-	-	-	-	-	-	-	-	-		-	-	-	-	Ueno et al., 2018.
BD29	11-2-1	Japan	Kanto	Ibaraki	1988	Cattle	Carrier	Nasal	Ⅶ	LC371073	HS5		ND		0.031	0.063	0.125	0.002	8	8	4	0.031	0.125	0.25	1	4	0.25	16		-	-	-	-	-	-	-	-	-	-	-	-	-		-	-	-	-	Ueno et al., 2018.
BD31	SO-1	Japan	Chubu	Shizuoka	1987	Cattle	Carrier	Vagina	Ⅶ	LC371075	HS6		ND		0.0078	0.0156	0.125	0.001	4	4	4	0.031	0.125	0.125	0.25	1	0.25	16		-	-	-	-	-	-	-	-	-	-	-	-	-		-	-	-	-	Ueno et al., 2018.
BD35	17-8	Japan	Kinki	Kyoto	1985	Cattle	Carrier	Prepuce	Ⅵ	LC371078	Others		-		0.0156	0.031	0.125	0.001	16	16	4	0.031	0.125	0.25	0.5	4	0.25	8		-	-	-	-	-	-	-	-	-	-	-	-	-		-	-	-	-	Tanaka et al., 2004.
BD36	28-1	Japan	Kinki	Kyoto	1985	Cattle	Carrier	Prepuce	Ⅰa	LC371079	HS1		ND		0.0156	0.031	0.125	0.002	16	16	4	0.063	0.125	0.125	0.5	4	0.25	8		-	-	-	-	-	-	-	-	-	-	-	-	-		-	-	-	-	Tanaka et al., 2004.
BD37	30-1	Japan	Kinki	Kyoto	1985	Cattle	Carrier	Prepuce	Ⅱ	LC371080	Others		-		0.0156	0.031	0.125	0.002	16	16	4	0.063	0.125	0.125	0.5	4	0.25	16		-	-	-	-	-	-	-	-	-	-	-	-	-		-	-	-	-	Tanaka et al., 2004.
BD38	15-PW	Japan	Kinki	Kyoto	1984	Cattle	Carrier	Prepuce	Ⅷ	LC371081	Others		ND		0.0078	0.0156	0.063	0.001	8	8	4	0.031	0.125	0.125	0.125	0.5	0.25	32		-	-	-	-	-	-	-	-	-	-	-	-	-		-	-	-	-	Tanaka et al., 2004.
BD39	1-PW	Japan			1984	Cattle	Carrier	Prepuce	ND		ND		ND		0.0156	0.031	0.125	0.002	8	8	4	0.031	0.125	0.125	0.063	0.5	0.25	32		-	-	-	-	-	-	-	-	-	-	-	-	-		-	-	-	-	This work
BD41	OI-5	Japan	Kyusyu	Oita	1986	Cattle	Carrier	Prepuce	Ⅱ	LC371082	Others		ND		0.031	0.063	0.125	0.001	16	16	8	0.031	0.125	0.25	0.5	4	0.5	32		-	-	-	-	-	-	-	-	-	-	-	-	-		-	-	-	-	Ueno et al., 2018.
BD42	32-1	Japan	Kinki	Kyoto	1985	Cattle	Carrier	Prepuce	Ⅵ	LC371083	Others		ND		0.0156	0.031	0.125	0.002	8	8	4	0.063	0.125	0.125	0.5	4	0.25	16		-	-	-	-	-	-	-	-	-	-	-	-	-		-	-	-	-	Ueno et al., 2018.
BD44	NF-4	Japan	Chugoku and Shikoku	Shimane	1988	Cattle	Carrier	Prepuce	Ⅱ	LC371084	Others		ND		0.0156	0.031	0.125	0.002	8	8	4	0.031	0.125	0.25	0.5	4	0.5	16		-	-	-	-	-	-	-	-	-	-	-	-	-		-	-	-	-	Ueno et al., 2018.
BD45	2-PW-L	Japan	Kinki	Kyoto	1984	Cattle	Carrier	Reproductive organ	Others	LC371085	Others		ND		0.0156	0.031	0.125	0.001	8	8	4	0.031	0.125	0.125	0.5	2	0.25	16		-	-	-	-	-	-	-	-	-	-	-	-	-		-	-	-	-	Ueno et al., 2018.
BD79	HS20-1	Japan	Chugoku and Shikoku	Hiroshima	1992	Cattle	TME	Brain	Ⅰa	LC371107	HS1		-		0.063	0.125	0.5	0.0078	16	16	4	0.063	0.125	0.125	0.5	4	0.5	32		-	-	-	-	-	-	-	-	-	-	-	-	-		-	-	-	-	Ueno et al., 2018.
BD81	IK-10	Japan	Kanto	Ibaraki	1987	Cattle	Endocarditis		ND		ND		ND		0.031	0.063	0.125	0.002	16	16	4	0.063	0.125	0.25	1	4	0.25	64		-	-	-	-	-	-	-	-	-	-	-	-	-		-	-	-	-	This work
BD82	SAG-4	Japan	Kyusyu	Saga	2005	Cattle	Myocarditis	Heart	Ⅰb	LC371109	HS8		ND		0.031	0.063	0.125	0.002	8	8	4	0.031	0.125	0.25	0.5	4	0.5	32		-	-	-	-	-	-	-	-	-	-	-	-	-		-	-	-	-	Ueno et al., 2018.
BD90	YG-M1	Japan	Tohoku	Yamagata		Cattle	Mastitis		ND		ND		ND		0.0156	0.031	0.125	0.0039	16	32	4	0.063	0.125	0.125	2	8	0.5	64		-	-	-	-	-	-	-	-	-	-	-	-	-		-	-	-	-	This work
BD101	IK-12	Japan	Kanto	Ibaraki	1992	Cattle	Pneumonia	Lung	Ⅲ	LC371124	Others		-		0.031	0.031	0.125	0.002	8	8	8	0.031	0.125	0.25	0.5	2	0.5	32		-	-	-	-	-	-	-	-	-	-	-	-	-		-	-	-	-	Ueno et al., 2018.
BD102	KM-1Ab	Japan	Kyusyu	Kumamoto	1991	Cattle	Abortion	Fetus	Ⅰa	LC371125	HS1		-		0.0156	0.031	0.125	0.0039	8	16	4	0.063	0.125	0.125	0.5	4	0.25	32		-	-	-	-	-	-	-	-	-	-	-	-	-		-	-	-	-	Ueno et al., 2018.
BD103	IK-13	Japan	Kanto	Ibaraki	2001	Cattle	Pneumonia		Ⅶ	LC371126	Others		-		0.125	0.25	0.5	0.002	32	64	4	0.063	0.125	0.125	0.5	2	0.25	32		-	-	-	-	-	-	-	-	-	-	-	-	-		-	-	-	-	Ueno et al., 2018.
BD105	HKT-1	Japan	Hokkaido	Hokkaido	2007	Cattle	Mastitis		Ⅱ	LC371127	Others		ND		0.0156	0.031	0.125	0.002	8	8	8	0.063	0.125	0.125	0.5	2	0.25	32		-	-	-	-	-	-	-	-	-	-	-	-	-		-	-	-	-	Ueno et al., 2018.
BD110	GM-26	Japan	Kanto	Gunma	1989	Cattle	TME	Lung	Ⅰa	LC371131	HS1		ND		0.0156	0.031	0.125	0.0039	16	16	4	0.063	0.125	0.125	0.5	4	0.25	64		-	-	-	-	-	-	-	-	-	-	-	-	-		-	-	-	-	Ueno et al., 2018.
BD112	GM-28	Japan	Kanto	Gunma	1993	Cattle	TME	Lung	Ⅰa	LC371132	HS1		ND		0.0156	0.031	0.125	0.0039	8	16	4	0.063	0.125	0.125	0.5	2	0.25	64		-	-	-	-	-	-	-	-	-	-	-	-	-		-	-	-	-	Ueno et al., 2018.
BD113	GM-29	Japan	Kanto	Gunma	1993	Cattle	TME	Brain	Ⅰb	LC371133	HS10		ND		0.0156	0.031	0.125	0.0039	>512	32	4	0.063	0.125	0.25	1	8	32	2		-	-	-	-	+	-	-	-	-	-	-	+	+		-	+	+	+	Ueno et al., 2018.
BD114	GM-30	Japan	Kanto	Gunma	1993	Cattle	Pneumonia	Lung	Ⅶ	LC371134	Others		-		0.125	0.25	0.5	0.0039	8	8	8	0.031	0.125	0.125	0.5	2	0.25	128		-	-	-	-	-	-	-	-	-	-	-	-	-		-	-	-	-	Ueno et al., 2018.
BD115	GM-31	Japan	Kanto	Gunma	1993	Cattle	Pneumonia	Spleen	Ⅶ	LC371135	HS5		ND		0.031	0.063	0.125	0.0039	8	8	4	0.031	0.125	0.25	0.5	2	0.25	32		-	-	-	-	-	-	-	-	-	-	-	-	-		-	-	-	-	Ueno et al., 2018.
BD117	GM-33	Japan	Kanto	Gunma	1994	Cattle	Pneumonia	Lung	Ⅰb	LC371136	HS10		-		0.0156	0.031	0.125	0.0039	64	64	4	0.031	0.125	0.25	1	4	0.25	2		-	-	-	-	-	-	-	-	-	-	-	-	-		-	-	-	-	Ueno et al., 2018.
BD118	GM-34	Japan	Kanto	Gunma	1995	Cattle	Pneumonia	Lung	Ⅰb	LC371137	HS8		+		4	8	0.25	0.002	512	512	4	0.031	0.125	0.25	0.5	8	64	2		+	-	-	-	+	+	+	-	-	-	-	+	+		-	+	+	+	Ueno et al., 2018.
BD120	GM-36	Japan	Kanto	Gunma	1982	Cattle	TME	Brain	Ⅰa	LC371138	HS1		ND		0.031	0.031	0.125	0.0039	32	64	4	0.063	0.125	0.125	0.5	4	0.25	32		-	-	-	-	-	-	-	-	-	-	-	-	-		-	-	-	-	Ueno et al., 2018.
BD121	GM-37	Japan	Kanto	Gunma	1984	Cattle	TME	Brain	Ⅰa	LC371139	HS1		ND		0.0156	0.031	0.125	0.0039	16	16	4	0.063	0.125	0.125	0.5	4	0.25	32		-	-	-	-	-	-	-	-	-	-	-	-	-		-	-	-	-	Ueno et al., 2018.
BD122	GM-38	Japan	Kanto	Gunma	1985	Cattle	TME	Brain	Ⅰa	LC371140	HS1		ND		0.031	0.031	0.125	0.0039	16	16	8	0.063	0.125	0.125	0.5	4	0.25	64		-	-	-	-	-	-	-	-	-	-	-	-	-		-	-	-	-	Ueno et al., 2018.
BD123	GM-39	Japan	Kanto	Gunma	1989	Cattle		Lung	Ⅰa	LC371141	HS1		ND		0.0156	0.031	0.125	0.002	32	64	8	0.063	0.125	0.125	0.5	4	0.25	256		-	-	-	-	-	-	-	-	-	-	-	-	-		-	-	-	-	Ueno et al., 2018.
BD124	GM-40	Japan	Kanto	Gunma	1997	Cattle	TME	Brain	Ⅰa	LC371142	HS1		ND		0.0156	0.031	0.125	0.0039	32	128	4	0.063	0.125	0.25	0.125	4	0.25	32		-	-	-	-	-	-	-	-	-	-	-	-	-		-	-	-	-	Ueno et al., 2018.
BD130	GM-46	Japan	Kanto	Gunma	2000	Cattle	Pneumonia	Lung	Ⅰb	LC371143	HS8		ND		0.031	0.031	0.125	0.0039	>512	32	8	0.063	0.125	0.25	1	4	32	2		-	-	-	-	+	-	-	-	-	-	-	+	+		-	+	+	+	Ueno et al., 2018.
BD131	GM-47	Japan	Kanto	Gunma	2003	Cattle	TME	Brain	Ⅵ	LC371144	Others		ND		0.0156	0.0156	0.063	0.002	16	16	8	0.031	0.125	0.125	0.5	2	0.25	64		-	-	-	-	-	-	-	-	-	-	-	-	-		-	-	-	-	Ueno et al., 2018.
BD132	GM-48	Japan	Kanto	Gunma	2005	Cattle	Pneumonia	Lung	Ⅰa	LC371145	HS1		+		2	4	0.125	0.002	>512	512	128	0.125	0.5	0.25	1	8	16	128		+	-	-	-	+	+	+	-	-	-	-	+	+		+	+	+	+	Ueno et al., 2018.
BD133	GM-49	Japan	Kanto	Gunma	2005	Cattle	Pneumonia	Lung	Ⅱ	LC371146	HS3		ND		0.0156	0.031	0.125	0.002	32	32	4	0.063	0.125	0.125	0.25	1	0.25	4		-	-	-	-	-	-	-	-	-	-	-	-	-		-	-	-	-	Ueno et al., 2018.
BD134	GM-50	Japan	Kanto	Gunma	2005	Cattle	Pneumonia	Lung	Ⅱ	LC371147	HS3		ND		0.0156	0.031	0.125	0.002	32	32	4	0.063	0.125	0.125	0.25	1	0.25	32		-	-	-	-	-	-	-	-	-	-	-	-	-		-	-	-	-	Ueno et al., 2018.
BD135	GM-51	Japan	Kanto	Gunma	2005	Cattle		Nasal	Ⅰb	LC371148	HS10		ND		0.0156	0.031	0.125	0.0039	16	16	16	0.125	0.25	0.125	1	4	0.5	2		-	-	-	-	-	-	-	-	-	-	-	-	-		-	-	-	-	Ueno et al., 2018.
BD136	GM-52	Japan	Kanto	Gunma	2006	Cattle	TME	Brain	Ⅱ	LC371149	HS3		ND		0.031	0.031	0.125	0.002	32	32	128	0.5	1	0.25	0.25	2	0.5	64		-	-	-	-	-	-	-	-	-	-	-	-	-		-	-	-	-	Ueno et al., 2018.
BD137	GM-53	Japan	Kanto	Gunma	2006	Cattle	Pneumonia	Lung	Ⅰb	LC371150	HS8		ND		0.0156	0.031	0.125	0.0039	16	8	16	0.125	0.25	0.125	0.5	4	0.25	1		-	-	-	-	-	-	-	-	-	-	-	-	-		-	-	-	-	Ueno et al., 2018.
BD139	GM-55	Japan	Kanto	Gunma	2006	Cattle	TME	Brain	Ⅰa	LC371151	HS1		ND		0.0156	0.031	0.125	0.0039	16	16	4	0.063	0.125	0.125	0.5	4	0.25	64		-	-	-	-	-	-	-	-	-	-	-	-	-		-	-	-	-	Ueno et al., 2018.
BD140	GM-56	Japan	Kanto	Gunma	2008	Cattle		Heart	Ⅰa	LC371152	HS1		ND		0.031	0.063	0.25	0.0039	16	16	4	0.031	0.125	0.125	0.5	4	0.5	64		-	-	-	-	-	-	-	-	-	-	-	-	-		-	-	-	-	Ueno et al., 2018.
BD141	AM-1(715)	Japan	Tohoku	Aomori	2008	Cattle	Respiratory	Nasal	Ⅵ	LC371153	Others		ND		0.0156	0.031	0.125	0.002	8	8	8	0.063	0.125	0.125	0.5	4	0.25	32		-	-	-	-	-	-	-	-	-	-	-	-	-		-	-	-	-	Ueno et al., 2018.
BD142	AM-2(725)	Japan	Tohoku	Aomori	2008	Cattle	Respiratory	Nasal	ND		ND		ND		0.0156	0.031	0.125	0.001	8	16	4	0.063	0.125	0.125	0.5	2	0.25	64		-	-	-	-	-	-	-	-	-	-	-	-	-		-	-	-	-	This work
BD143	AM-3(744)	Japan	Tohoku	Aomori	2008	Cattle	Respiratory	Nasal	Ⅰa	LC371154	HS1		-		0.063	0.125	0.25	0.002	8	>512	4	0.031	0.125	0.125	0.5	4	0.25	16		-	-	-	-	-	-	-	-	-	-	-	-	-		-	-	-	-	Ueno et al., 2018.
BD144	AM-4(745)	Japan	Tohoku	Aomori	2008	Cattle	Respiratory	Nasal	Ⅰb	LC371155	HS8		ND		0.031	0.063	0.125	0.0039	8	64	8	0.031	0.125	0.25	1	4	32	4		-	-	-	-	-	-	-	-	-	-	-	+	+		-	+	+	+	Ueno et al., 2018.
BD145	AM-5(746）	Japan	Tohoku	Aomori	2008	Cattle	Respiratory	Nasal	ND		ND		ND		0.0156	0.031	0.125	0.002	8	8	8	0.063	0.125	0.125	0.5	2	0.25	64		-	-	-	-	-	-	-	-	-	-	-	-	-		-	-	-	-	This work
BD146	2-SP	Japan	Kinki	Kyoto	1984	Cattle		Reproductive organ	ND		ND		ND		0.0078	0.0156	0.063	0.001	8	8	4	0.031	0.125	0.125	0.063	0.25	0.25	32		-	-	-	-	-	-	-	-	-	-	-	-	-		-	-	-	-	This work
BD147	7-PW	Japan	Kinki	Kyoto	1984	Cattle		Reproductive organ	ND		ND		ND		0.0078	0.0156	0.063	0.001	2	2	4	0.031	0.125	0.063	0.063	0.125	0.063	16		-	-	-	-	-	-	-	-	-	-	-	-	-		-	-	-	-	This work
BD148	13-PW	Japan	Kinki	Kyoto	1984	Cattle		Reproductive organ	ND		ND		ND		0.0078	0.0156	0.063	0.001	8	8	4	0.031	0.125	0.125	0.125	0.5	0.25	8		-	-	-	-	-	-	-	-	-	-	-	-	-		-	-	-	-	This work
BD154	NF-3-1	Japan	Chugoku and Shikoku	Shimane	1988	Cattle		Reproductive organ	ND		ND		ND		0.0156	0.031	0.125	0.002	8	16	4	0.031	0.125	0.25	1	4	0.5	32		-	-	-	-	-	-	-	-	-	-	-	-	-		-	-	-	-	This work
BD155	NF-12	Japan	Chugoku and Shikoku	Shimane	1988	Cattle		Reproductive organ	ND		ND		ND		0.0156	0.0156	0.063	0.002	8	8	4	0.031	0.125	0.25	1	4	0.5	32		-	-	-	-	-	-	-	-	-	-	-	-	-		-	-	-	-	This work
BD170	7-7-1	Japan	Kanto	Ibaraki	1987	Cattle	Carrier	Nasal	Ⅶ	LC371156	HS6		ND		0.0156	0.031	0.125	0.001	8	8	8	0.031	0.125	0.25	0.25	2	0.25	32		-	-	-	-	-	-	-	-	-	-	-	-	-		-	-	-	-	Ueno et al., 2018.
BD173	8-2-1	Japan	Kanto	Ibaraki	1988	Cattle	Carrier	Nasal	Ⅰa	LC371157	HS1		ND		0.0156	0.031	0.125	0.002	8	16	8	0.063	0.125	0.125	0.5	4	0.25	128		-	-	-	-	-	-	-	-	-	-	-	-	-		-	-	-	-	Ueno et al., 2018.
BD174	8-5-1	Japan	Kanto	Ibaraki	1988	Cattle	Carrier	Nasal	Ⅶ	LC371158	HS6		ND		0.0078	0.0156	0.063	0.001	4	4	4	0.031	0.125	0.125	0.125	1	0.25	64		-	-	-	-	-	-	-	-	-	-	-	-	-		-	-	-	-	Ueno et al., 2018.
BD189	TOT-13	Japan	Chugoku and Shikoku	Tottori	1986	Cattle	TME		Ⅰa	LC371159	HS1		ND		0.0156	0.031	0.125	0.0039	16	16	4	0.063	0.125	0.125	0.5	4	0.25	16		-	-	-	-	-	-	-	-	-	-	-	-	-		-	-	-	-	Ueno et al., 2018.
BD193	SG-5	Japan	Kinki	Shiga	1985	Cattle	Pneumonia		Ⅶ	LC371160	HS5		ND		0.0078	0.063	0.125	0.002	16	32	4	0.031	0.125	0.25	0.5	2	0.25	32		-	-	-	-	-	-	-	-	-	-	-	-	-		-	-	-	-	Ueno et al., 2018.
BD197	NN-1	Japan	Chubu	Nagano	1983	Cattle	TME		Ⅰa	LC371161	HS1		ND		0.0156	0.031	0.125	0.0039	8	16	4	0.063	0.125	0.125	0.25	4	0.25	64		-	-	-	-	-	-	-	-	-	-	-	-	-		-	-	-	-	Ueno et al., 2018.
BD198	NN-2	Japan	Chubu	Nagano	1984	Cattle	TME		Ⅰa	LC371162	HS1		ND		0.0156	0.031	0.125	0.0039	8	8	8	0.063	0.125	0.125	0.125	2	0.25	32		-	-	-	-	-	-	-	-	-	-	-	-	-		-	-	-	-	Ueno et al., 2018.
BD200	NN-7	Japan	Chubu	Nagano	1986	Cattle	TME		Ⅰa	LC371163	HS1		ND		0.0156	0.031	0.125	0.0039	16	16	4	0.063	0.125	0.125	0.5	4	0.25	32		-	-	-	-	-	-	-	-	-	-	-	-	-		-	-	-	-	Ueno et al., 2018.
BD202	NN-11	Japan	Chubu	Nagano	1987	Cattle	TME		Ⅰa	LC371164	HS1		ND		0.0156	0.031	0.125	0.001	16	32	4	0.031	0.125	0.125	0.5	4	0.25	16		-	-	-	-	-	-	-	-	-	-	-	-	-		-	-	-	-	Ueno et al., 2018.
BD209	YG-10	Japan	Chugoku and Shikoku	Yamaguchi		Cattle	TME		Ⅰa	LC371165	HS1		ND		0.0156	0.031	0.125	0.002	16	16	4	0.031	0.125	0.125	0.5	4	0.25	64		-	-	-	-	-	-	-	-	-	-	-	-	-		-	-	-	-	Ueno et al., 2018.
BD213	ST3-2	Japan	Kanto	Saitama	1988	Cattle	TME		Ⅰa	LC371166	HS1		ND		0.0156	0.031	0.125	0.002	16	16	4	0.063	0.125	0.125	0.5	4	0.25	64		-	-	-	-	-	-	-	-	-	-	-	-	-		-	-	-	-	Ueno et al., 2018.
BD230	SO-16	Japan	Chubu	Shizuoka	1988	Cattle	Carrier	Vagina	Ⅱ	LC371167	Others		ND		0.0156	0.031	0.125	0.002	8	8	8	0.063	0.125	0.125	0.5	2	0.25	32		-	-	-	-	-	-	-	-	-	-	-	-	-		-	-	-	-	Ueno et al., 2018.
BD233	SO-19	Japan	Chubu	Shizuoka	1988	Cattle	Carrier	Vagina	Ⅶ	LC371168	HS6		ND		0.0156	0.0156	0.125	0.002	4	4	8	0.031	0.125	0.125	0.5	2	0.25	16		-	-	-	-	-	-	-	-	-	-	-	-	-		-	-	-	-	Ueno et al., 2018.
BD239	SO-29	Japan	Chubu	Shizuoka	1988	Cattle	Carrier	Vagina	Ⅵ	LC371169	Others		ND		0.0156	0.031	0.25	0.001	8	8	8	0.063	0.125	0.25	0.5	1	0.5	64		-	-	-	-	-	-	-	-	-	-	-	-	-		-	-	-	-	Ueno et al., 2018.
BD266	SO-9	Japan	Chubu	Shizuoka	1987	Cattle	Pneumonia		Ⅰa	LC371171	HS1		ND		0.031	0.063	0.25	0.0039	16	16	4	0.063	0.125	0.125	0.5	4	0.5	16		-	-	-	-	-	-	-	-	-	-	-	-	-		-	-	-	-	Ueno et al., 2018.
BD267	CB-15	Japan	Kanto	Chiba	1986	Cattle	Respiratory		Ⅰa	LC371172	HS1		ND		0.0156	0.031	0.125	0.002	16	16	4	0.063	0.125	0.125	0.5	2	0.25	64		-	-	-	-	-	-	-	-	-	-	-	-	-		-	-	-	-	Ueno et al., 2018.
BD268	CB-17	Japan	Kanto	Chiba	1986	Cattle	TME	Lung	Ⅰa	LC371173	HS1		ND		0.0156	0.031	0.125	0.002	8	8	4	0.063	0.125	0.25	0.25	2	0.25	128		-	-	-	-	-	-	-	-	-	-	-	-	-		-	-	-	-	Ueno et al., 2018.
BD270	CB-27	Japan	Kanto	Chiba	1988	Cattle	TME	Lung	Ⅰa	LC371174	HS1		ND		0.0156	0.031	0.125	0.0039	16	16	8	0.063	0.25	0.125	0.5	4	0.25	16		-	-	-	-	-	-	-	-	-	-	-	-	-		-	-	-	-	Ueno et al., 2018.
BD271	CB-29	Japan	Kanto	Chiba	1988	Cattle	Respiratory		Ⅰa	LC371175	HS1		ND		0.0156	0.031	0.125	0.002	16	16	8	0.063	0.125	0.125	0.5	2	0.25	32		-	-	-	-	-	-	-	-	-	-	-	-	-		-	-	-	-	Ueno et al., 2018.
BD272	FO-1	Japan	Kyusyu	Fukuoka	1987	Cattle	TME		Ⅰa	LC371176	HS1		ND		0.0156	0.031	0.125	0.002	16	16	4	0.031	0.125	0.125	0.5	2	0.5	128		-	-	-	-	-	-	-	-	-	-	-	-	-		-	-	-	-	Ueno et al., 2018.
BD288	GM-1	Japan	Kanto			Cattle			ND		ND		ND		0.0156	0.031	0.125	0.002	16	16	4	0.031	0.125	0.125	0.5	4	0.25	256		-	-	-	-	-	-	-	-	-	-	-	-	-		-	-	-	-	This work
BD293	GM638-08-637	Japan	Kanto	Gunma	2009	Cattle	TME	Heart	Ⅰa	LC371177	HS1		-		0.063	0.063	0.25	0.125	16	16	4	0.031	0.125	0.125	0.5	4	0.5	32		-	-	-	-	-	-	-	-	-	-	-	-	-		-	-	-	-	Ueno et al., 2018.
BD294	GM743-10-94	Japan	Kanto	Gunma	2010	Cattle	TME	Brain	Ⅰa	LC371178	HS1		-		0.063	0.063	0.25	0.125	16	16	4	0.031	0.125	0.125	1	4	0.5	128		-	-	-	-	-	-	-	-	-	-	-	-	-		-	-	-	-	Ueno et al., 2018.
BD296	CB-3a	Japan	Kanto	Chiba	1979	Cattle	TME		Ⅱ	LC371179	HS3		ND		0.0156	0.031	0.125	0.001	16	8	4	0.031	0.125	0.125	0.5	2	0.25	128		-	-	-	-	-	-	-	-	-	-	-	-	-		-	-	-	-	Ueno et al., 2018.
BD307	GM-19	Japan	Kanto	Gunma	Before 1981	Cattle	TME		Ⅰa	LC371180	HS1		ND		0.0156	0.031	0.125	0.002	16	16	8	0.125	0.25	0.125	0.5	4	0.25	64		-	-	-	-	-	-	-	-	-	-	-	-	-		-	-	-	-	Ueno et al., 2018.
BD316	HD-10	Japan	Hokkaido	Hokkaido	Before 1982	Cattle	TME		Ⅰa	LC371181	HS1		-		0.063	0.25	0.125	0.0039	32	64	8	0.063	0.125	0.125	0.5	2	0.5	32		-	-	-	-	-	-	-	-	-	-	-	-	-		-	-	-	-	Ueno et al., 2018.
BD318	HD-12	Japan	Hokkaido	Hokkaido	Before 1982	Cattle	TME		Ⅰa	LC371182	HS1		-		0.25	0.25	0.5	0.0039	64	128	8	0.063	0.125	0.25	0.5	4	0.5	32		-	-	-	-	-	-	-	-	-	-	-	-	-		-	-	-	-	Ueno et al., 2018.
BD319	HD-13	Japan	Hokkaido	Hokkaido	Before 1982	Cattle			Ⅵ	LC371183	Others		ND		0.031	0.031	0.125	0.0039	64	64	8	0.063	0.125	0.125	0.5	4	0.25	16		-	-	-	-	-	-	-	-	-	-	-	-	-		-	-	-	-	Ueno et al., 2018.
BD321	IT-3	Japan	Tohoku	Iwate	Before 1981	Cattle	TME		Ⅰa	LC371184	HS1		ND		0.0156	0.031	0.125	0.002	8	8	8	0.063	0.125	0.125	0.25	2	0.25	32		-	-	-	-	-	-	-	-	-	-	-	-	-		-	-	-	-	Ueno et al., 2018.
BD324	ME-1	Japan	Chubu	Mie	1980	Cattle			Ⅰa	LC371185	HS1		ND		0.0156	0.031	0.125	0.0039	16	16	4	0.063	0.125	0.125	0.5	4	0.25	64		-	-	-	-	-	-	-	-	-	-	-	-	-		-	-	-	-	Ueno et al., 2018.
BD326	MG-1	Japan	Tohoku	Miyagi	1981	Cattle	TME		Ⅰa	LC371186	HS1		ND		0.031	0.063	0.25	0.0039	16	16	4	0.063	0.125	0.125	0.5	4	0.25	16		-	-	-	-	-	-	-	-	-	-	-	-	-		-	-	-	-	Ueno et al., 2018.
BD328	MG-3	Japan	Tohoku	Miyagi	Before 1982	Cattle	TME		Ⅰa	LC371187	HS1		ND		0.0156	0.031	0.125	0.0039	32	64	4	0.063	0.125	0.125	0.5	4	0.25	32		-	-	-	-	-	-	-	-	-	-	-	-	-		-	-	-	-	Ueno et al., 2018.
BD330	MK-1	Japan	Kyusyu	Miyazaki	Before 1981	Cattle	TME		Ⅰa	LC371188	HS1		ND		0.0156	0.031	0.125	0.0039	16	16	4	0.063	0.125	0.125	0.5	4	0.25	32		-	-	-	-	-	-	-	-	-	-	-	-	-		-	-	-	-	Ueno et al., 2018.
BD336	SIZUOKA-1	Japan	Chubu	Shizuoka	Before 1980	Cattle	TME		Ⅰa	LC371189	HS1		ND		0.0156	0.031	0.125	0.002	32	64	8	0.063	0.125	0.125	0.5	4	0.25	256		-	-	-	-	-	-	-	-	-	-	-	-	-		-	-	-	-	Ueno et al., 2018.
BD337	SM-1	Japan	Kanto	Saitama	Before 1981	Cattle	TME	Heart	Ⅰa	LC371190	HS1		ND		0.031	0.031	0.125	0.0039	16	16	4	0.063	0.125	0.125	0.5	4	0.25	16		-	-	-	-	-	-	-	-	-	-	-	-	-		-	-	-	-	Ueno et al., 2018.
BD338	SM-2	Japan	Kanto	Saitama	Before 1981	Cattle	TME		Ⅰa	LC371191	HS1		ND		0.0156	0.031	0.125	0.002	16	16	8	0.063	0.125	0.125	0.5	4	0.25	32		-	-	-	-	-	-	-	-	-	-	-	-	-		-	-	-	-	Ueno et al., 2018.
BD340	SIMANE-8	Japan	Chugoku and Shikoku	Shimane	1978	Cattle	TME		Ⅰa	LC371192	HS1		ND		0.0156	0.031	0.063	0.002	2	2	8	0.063	0.125	0.063	0.063	0.25	0.063	16		-	-	-	-	-	-	-	-	-	-	-	-	-		-	-	-	-	Ueno et al., 2018.
BD345	YT-4	Japan	Tohoku	Yamagata	Before 1981	Cattle	TME		Ⅰa	LC371193	HS1		ND		0.0156	0.031	0.125	0.002	32	64	8	0.063	0.125	0.125	0.5	4	0.5	32		-	-	-	-	-	-	-	-	-	-	-	-	-		-	-	-	-	Ueno et al., 2018.
BD585	NN-10	Japan	Chubu	Nagano	Before 1987	Cattle			Ⅵ	LC371194	Others		ND		0.031	0.031	0.125	0.002	32	64	4	0.031	0.125	0.25	0.25	2	0.25	32		-	-	-	-	-	-	-	-	-	-	-	-	-		-	-	-	-	Ueno et al., 2018.
BD608	NF-3-2	Japan	Chu-shikoku	Hiroshima		Cattle			ND		ND		-		0.125	0.031	0.125	0.002	8	8	8	0.031	0.125	0.25	0.5	4	0.5	64		-	-	-	-	-	-	-	-	-	-	-	-	-		-	-	-	-	This work
BD609	IK-11	Japan	Kanto	Ibartaki		Cattle			ND		ND		ND		0.031	0.031	0.25	0.002	32	16	4	0.063	0.125	0.25	1	4	0.5	32		-	-	-	-	-	-	-	-	-	-	-	-	-		-	-	-	-	This work
BD610	HS-3	Japan	Chugoku and Shikoku	Hiroshima		Cattle			ND		ND		ND		0.0156	0.031	0.125	0.0039	8	16	8	0.063	0.125	0.125	0.5	4	0.25	128		-	-	-	-	-	-	-	-	-	-	-	-	-		-	-	-	-	This work
BD616	HS-21-1	Japan	Chugoku and Shikoku	Hiroshima		Cattle			ND		ND		ND		0.031	0.031	0.125	0.0156	16	16	8	0.063	0.125	0.125	0.5	4	0.5	64		-	-	-	-	-	-	-	-	-	-	-	-	-		-	-	-	-	This work
BD617	GM-14	Japan	Kanto	Gunma		Cattle			ND		ND		ND		0.031	0.063	0.25	0.0039	8	8	4	0.031	0.125	0.125	0.5	4	0.25	32		-	-	-	-	-	-	-	-	-	-	-	-	-		-	-	-	-	This work
BD618	OI-14	Japan	Kyusyu	Oita		Cattle			ND		ND		ND		0.0156	0.031	0.125	0.002	16	16	4	0.063	0.125	0.125	0.5	4	0.25	64		-	-	-	-	-	-	-	-	-	-	-	-	-		-	-	-	-	This work
BD629	YN-1	Japan	Kanto	Yamanashi		Cattle			ND		ND		ND		0.0156	0.031	0.125	0.0039	16	16	4	0.063	0.125	0.25	0.25	4	0.25	64		-	-	-	-	-	-	-	-	-	-	-	-	-		-	-	-	-	This work
BD630	SG-8	Japan	Kinki	Shiga		Cattle			ND		ND		-		0.063	0.063	0.125	0.0039	8	16	4	0.031	0.125	0.125	0.5	4	0.25	64		-	-	-	-	-	-	-	-	-	-	-	-	-		-	-	-	-	This work
BD636	OY-1	Japan	Chugoku and Shikoku	Okayama		Cattle			ND		ND		ND		0.0156	0.031	0.063	0.002	16	32	4	0.063	0.125	0.063	0.125	1	0.063	8		-	-	-	-	-	-	-	-	-	-	-	-	-		-	-	-	-	This work
BD642	AC-5	Japan	Chubu	Aichi		Cattle			ND		ND		ND		0.031	0.031	0.125	0.002	32	64	4	0.063	0.125	0.125	0.5	2	0.25	64		-	-	-	-	-	-	-	-	-	-	-	-	-		-	-	-	-	This work
BD650	HS-22	Japan	Chugoku and Shikoku	Hiroshima		Cattle			ND		ND		ND		0.031	0.063	0.125	0.002	>512	32	8	0.031	0.125	0.25	1	4	32	4		-	-	-	-	+	-	-	-	-	-	-	+	+		-	+	+	+	This work
BD653	MG-1	Japan	Tohoku	Miyagi	1982	Cattle	TME		ND		ND		ND		0.0156	0.031	0.125	0.002	16	16	4	0.063	0.125	0.125	0.5	4	0.25	32		-	-	-	-	-	-	-	-	-	-	-	-	-		-	-	-	-	This work
BD660	IT-4	Japan	Tohoku	Iwate	1981	Cattle	TME		ND		ND		ND		0.125	0.125	0.25	0.002	8	16	8	0.063	0.125	0.125	0.25	2	0.25	32		-	-	-	-	-	-	-	-	-	-	-	-	-		-	-	-	-	This work
BD662	YT-1	Japan	Tohoku	Yamagata	1981	Cattle	TME		ND		ND		ND		0.0156	0.031	0.125	0.002	32	32	8	0.063	0.125	0.125	0.5	4	0.25	64		-	-	-	-	-	-	-	-	-	-	-	-	-		-	-	-	-	This work
BD672	IT-3	Japan	Tohoku	Iwate	1981	Cattle	TME		ND		ND		ND		0.0156	0.031	0.125	0.002	8	16	8	0.063	0.125	0.125	0.25	2	0.25	64		-	-	-	-	-	-	-	-	-	-	-	-	-		-	-	-	-	This work
BD686	M1-Br	Japan	Chubu	Mie	1979	Cattle	TME		Ⅰa	LC371208	HS1		ND		0.031	0.031	0.25	0.0039	16	16	8	0.063	0.125	0.125	1	4	0.25	32		-	-	-	-	-	-	-	-	-	-	-	-	-		-	-	-	-	Ueno et al., 2018.
BD687	IK-14	Japan	Kanto	Ibaraki		Cattle			ND		ND		ND		0.031	0.031	0.125	0.002	32	32	8	0.063	0.25	0.25	0.25	1	0.5	64		-	-	-	-	-	-	-	-	-	-	-	-	-		-	-	-	-	This work
BD698	GM-57	Japan	Kanto	Gunma	1993	Cattle		Lung	ND		ND		ND		0.031	0.031	0.125	0.002	16	16	4	0.063	0.125	0.125	0.5	4	0.25	32		-	-	-	-	-	-	-	-	-	-	-	-	-		-	-	-	-	This work
BD699	FO-5B14(FO-1)	Japan	Kyusyu	Fukuoka	2004	Cattle	Pneumonia		Ⅶ	LC371209	HS9		-		0.125	0.25	0.5	0.002	512	128	8	0.031	0.125	0.125	0.5	4	8	4		-	-	-	-	+	+	+	-	-	-	-	+	+		+	+	+	+	Ueno et al., 2018.
BD701	FO-6D4(FO-3)	Japan	Kyusyu	Fukuoka	2006	Cattle	Myocarditis	Heart	Ⅱ	LC371210	HS3		ND		0.0156	0.031	0.125	0.002	32	32	128	0.25	1	0.25	0.25	2	0.5	64		-	-	-	-	-	-	-	-	-	-	-				-	-	-	-	Ueno et al., 2018.
BD708	SAG17-16(SAG-1)	Japan	Kyusyu	Saga	2005	Cattle	Pneumonia	Lung	Ⅶ	LC371212	HS9		+		8	32	2	0.002	512	128	8	0.031	0.125	0.125	0.5	8	8	8		+	-	-	-	+	+	+	-	-	-	-	+	+		+	+	+	+	Ueno et al., 2018.
BD711	KM-1#1(KM-1)	Japan	Kyusyu	Kumamoto	2005	Cattle	Pneumonia	Lung	Ⅶ	LC371214	HS9		+		8	32	2	0.002	512	256	8	0.031	0.125	0.125	0.5	8	8	8		+	-	-	-	+	+	+	-	-	-	-	+	+		+	+	+	+	Ueno et al., 2018.
BD712	KM-1#2(KM-2)	Japan	Kyusyu	Kumamoto	2005	Cattle	Pneumonia	Lung	Ⅱ	LC371215	HS3		ND		0.0156	0.063	0.125	0.001	32	32	4	0.063	0.125	0.125	0.125	1	0.25	64		-	-	-	-	-	-	-	-	-	-	-	-	-		-	-	-	-	Ueno et al., 2018.
BD951	KM-3	Japan	Kyusyu	Kumamoto	2009	Cattle	TME	Medulla	Ⅰa	LC371217	HS1		ND		0.031	0.031	0.125	0.0039	16	16	4	0.063	0.125	0.125	1	8	0.5	64		-	-	-	-	-	-	-	-	-	-	-	-	-		-	-	-	-	Ueno et al., 2018.
BD1157	GUNMA-1	Japan	Kanto	Gunma	Around 1980	Cattle	TME	Brain	Ⅰa	LC371222	HS1		ND		0.0156	0.031	0.063	0.001	8	8	4	0.031	0.125	0.125	0.25	1	0.125	32		-	-	-	-	-	-	-	-	-	-	-	-	-		-	-	-	-	Ueno et al., 2018.
BD1240	7-14-8	Japan	Kanto	Ibaraki	1987	Cattle	Carrier	Nasal	Ⅶ	LC371223	HS6		ND		0.0156	0.0156	0.125	0.001	8	8	4	0.031	0.125	0.125	0.5	1	0.25	32		-	-	-	-	-	-	-	-	-	-	-	-	-		-	-	-	-	Ueno et al., 2018.
BD1267	Tokushima-H24	Japan	Chugoku and Shikoku	Tokushima	2012	Cattle	Pneumonia	Lung	Ⅶ	LC371224	Others		ND		0.0156	0.0156	0.125	0.001	16	16	2	0.031	0.063	0.125	0.5	2	0.25	8		-	-	-	-	-	-	-	-	-	-	-	-	-		-	-	-	-	Ueno et al., 2018.
BD1268	Tokushima-YS	Japan	Chugoku and Shikoku	Tokushima	2014	Cattle	Myocarditis	Heart	Ⅰa	LC371225	HS1		ND		0.031	0.063	0.125	0.0039	16	16	4	0.063	0.125	0.125	1	8	0.5	32		-	-	-	-	-	-	-	-	-	-	-	-	-		-	-	-	-	Ueno et al., 2018.
BD1292	N15	Japan	Chugoku and Shikoku	Yamaguchi	1999	Cattle	TME	Brain	Ⅰa	LC160241	HS1		ND		0.0156	0.031	0.125	0.0039	16	16	4	0.063	0.125	0.25	0.5	4	0.25	64		-	-	-	-	-	-	-	-	-	-	-	-	-		-	-	-	-	Ohishi et al., 2017.
BD1293	N40	Japan	Chugoku and Shikoku	Yamaguchi	2000	Cattle	Respiratory	Nasal	Ⅰa	LC160242	HS1		ND		0.0156	0.031	0.125	0.002	16	16	4	0.031	0.125	0.125	0.5	4	0.25	64		-	-	-	-	-	-	-	-	-	-	-	-	-		-	-	-	-	Ohishi et al., 2017.
BD1294	N47	Japan	Chugoku and Shikoku	Yamaguchi	2001	Cattle	Respiratory	Nasal	Ⅰb	LC160243	HS8		+		>256	>256	4	0.25	512	512	8	0.031	0.125	0.25	0.5	8	16	8		+	-	-	-	+	+	+	-	-	-	-	+	+		+	+	+	+	Ohishi et al., 2017.
BD1295	N54	Japan	Chugoku and Shikoku	Yamaguchi	2001	Cattle	TME	Brain	Ⅰa	LC160244	HS1		ND		0.0156	0.031	0.125	0.002	16	16	4	0.063	0.125	0.25	0.5	4	0.25	32		-	-	-	-	-	-	-	-	-	-	-	-	-		-	-	-	-	Ohishi et al., 2017.
BD1296	N73	Japan	Chugoku and Shikoku	Yamaguchi	2002	Cattle	Respiratory	Nasal	Ⅰb	LC160245	HS8		+		4	16	1	0.002	512	256	8	0.031	0.125	0.125	0.5	2	16	4		+	-	-	-	+	+	+	-	-	-	-	+	+		+	+	+	+	Ohishi et al., 2017.
BD1297	M394	Japan	Chugoku and Shikoku	Yamaguchi	2006	Cattle	Respiratory	Nasal	Ⅰb	LC160246	HS8		ND		0.0156	0.031	0.125	0.002	8	8	8	0.031	0.125	0.25	0.5	4	0.5	8		-	-	-	-	-	-	-	-	-	-	-	-	-		-	-	-	-	Ohishi et al., 2017.
BD1298	M395	Japan	Chugoku and Shikoku	Yamaguchi	2006	Cattle	Myocarditis	Liver	Ⅱ	LC160247	HS3		ND		0.0156	0.031	0.125	0.002	32	32	4	0.063	0.125	0.25	0.25	2	0.25	32		-	-	-	-	-	-	-	-	-	-	-	-	-		-	-	-	-	Ohishi et al., 2017.
BD1303	M433	Japan	Chugoku and Shikoku	Yamaguchi	2006	Cattle	Carrier	Nasal	Ⅶ	LC160252	HS5		ND		0.0156	0.031	0.125	0.002	16	32	4	0.031	0.125	0.25	0.5	4	0.25	16		-	-	-	-	-	-	-	-	-	-	-	-	-		-	-	-	-	Ohishi et al., 2017.
BD1307	M881	Japan	Chugoku and Shikoku	Yamaguchi	2008	Cattle	Respiratory	Lung	Ⅰb	LC160256	HS10		ND		0.0156	0.031	0.125	0.002	16	8	8	0.031	0.125	0.125	0.5	4	0.25	2		-	-	-	-	-	-	-	-	-	-	-	-	-		-	-	-	-	Ohishi et al., 2017.
BD1310	M1397	Japan	Chugoku and Shikoku	Yamaguchi	2010	Cattle	Pneumonia	Lung	Ⅰa	LC160259	HS1		-		0.0156	0.031	0.063	0.002	512	128	8	0.063	0.125	0.25	0.5	4	4	32		-	-	-	-	+	+	+	-	-	-	-	+	+		+	+	+	+	Ohishi et al., 2017.
BD1311	D175	Japan	Chugoku and Shikoku	Yamaguchi	2011	Cattle		Lung	Ⅰa	LC160260	HS1		ND		0.0156	0.031	0.125	0.001	>512	256	4	0.063	0.125	0.125	0.5	8	8	16		-	-	-	-	+	+	+	-	-	-	-	+	+		+	+	+	+	Ohishi et al., 2017.
BD1312	D328	Japan	Chugoku and Shikoku	Yamaguchi	2011	Cattle	Respiratory	Lung	Ⅶ	LC160261	HS5		ND		0.031	0.063	0.125	0.002	8	8	8	0.031	0.125	0.25	0.25	2	0.25	16		-	-	-	-	-	-	-	-	-	-	-	-	-		-	-	-	-	Ohishi et al., 2017.
BD1313	D994	Japan	Chugoku and Shikoku	Yamaguchi	2015	Cattle	Pneumonia	Lung	Ⅰa	LC160262	HS1		ND		0.0156	0.031	0.125	0.002	16	16	4	0.063	0.125	0.25	1	8	0.25	32		-	-	-	-	-	-	-	-	-	-	-	-	-		-	-	-	-	Ohishi et al., 2017.
BD1314	D995	Japan	Chugoku and Shikoku	Yamaguchi	2015	Cattle	Mastitis	Milk	Ⅶ	LC160263	Others		-		0.25	0.125	0.125	0.0078	8	8	4	0.031	0.125	0.25	0.5	2	0.25	8		-	-	-	-	-	-	-	-	-	-	-	-	-		-	-	-	-	Ohishi et al., 2017.
BD1316	IW-1	Japan	Tohoku	Iwate	Around 2005	Cattle			Ⅰb	LC371227	HS10		ND		0.0156	0.063	0.125	0.002	8	8	8	0.031	0.125	0.25	0.5	2	0.25	2		-	-	-	-	-	-	-	-	-	-	-	-	-		-	-	-	-	Ueno et al., 2018.
BD1317	KM-3 original	Japan	Kyusyu	Kumamoto	2005	Cattle	Pneumonia	Lung	Ⅶ	LC371228	HS9		+		4	16	2	0.002	512	256	4	0.031	0.125	0.25	1	4	32	32		+	-	-	-	+	+	+	-	-	-	-	+	+		+	+	+	+	Ueno et al., 2018.
BD1318	NGS-1	Japan	Kyusyu	Nagasaki	2015	Cattle	Pneumonia	Lung	Ⅰb	LC371229	HS10		ND		0.0156	0.031	0.125	0.002	8	8	4	0.031	0.125	0.25	1	4	4	2		-	-	-	-	-	-	-	-	-	-	-	+	+		-	+	+	+	Ueno et al., 2018.
BD1320	NGS-3	Japan	Kyusyu	Nagasaki	2015	Cattle	Pneumonia	Lung	Ⅱ	LC371230	HS4		ND		0.031	0.031	0.125	0.002	32	32	4	0.063	0.125	0.25	0.25	2	0.25	64		-	-	-	-	-	-	-	-	-	-	-	-	-		-	-	-	-	Ueno et al., 2018.
BD1344	YGT16-42	Japan	Tohoku	Yamagata	2004	Cattle	Mastitis	Milk	Ⅰa	LC371231	HS1		ND		0.0156	0.031	0.125	0.002	16	16	2	0.063	0.125	0.125	1	8	0.5	64		-	-	-	-	-	-	-	-	-	-	-	-	-		-	-	-	-	Ueno et al., 2018.
BD1345	YGT17-1	Japan	Tohoku	Yamagata	2005	Cattle	Pneumonia	Lung	Ⅰb	LC371232	HS10		ND		0.0156	0.031	0.125	0.002	>512	8	4	0.063	0.125	0.25	1	8	16	4		-	-	-	-	+	-	-	-	-	-	-	+	+		-	+	+	+	Ueno et al., 2018.
BD1346	YGT17-63	Japan	Tohoku	Yamagata	2006	Cattle	TME	Brain	Ⅰa	LC371233	HS1		ND		0.0156	0.031	0.125	0.002	16	16	4	0.063	0.125	0.125	0.5	4	0.5	32		-	-	-	-	-	-	-	-	-	-	-	-	-		-	-	-	-	Ueno et al., 2018.
BD1347	YGT18-27	Japan	Tohoku	Yamagata	2006	Cattle	Pneumonia	Lung	Ⅱ	LC371234	HS3		ND		0.0156	0.031	0.125	0.002	32	32	4	0.063	0.125	0.25	0.25	2	0.5	64		-	-	-	-	-	-	-	-	-	-	-	-	-		-	-	-	-	Ueno et al., 2018.
BD1348	YGT18-102	Japan	Tohoku	Yamagata	2006	Cattle	Respiratory	Nasal	Ⅰb	LC371235	HS10		ND		0.031	0.031	0.125	0.002	>512	256	8	0.031	0.125	0.25	1	16	8	8		-	-	-	-	+	+	+	-	-	-	-	+	+		+	+	+	+	Ueno et al., 2018.
BD1349	YGT18-108	Japan	Tohoku	Yamagata	2006	Cattle	Respiratory	Nasal	Ⅱ	LC371236	HS3		ND		0.0156	0.031	0.125	0.002	32	32	4	0.063	0.125	0.25	0.25	2	0.5	128		-	-	-	-	-	-	-	-	-	-	-	-	-		-	-	-	-	Ueno et al., 2018.
BD1350	YGT20-130	Japan	Tohoku	Yamagata	2008	Cattle	Pneumonia	Lung	Ⅰb	LC371237	HS10		ND		0.0156	0.031	0.125	0.002	>512	32	4	0.063	0.125	0.125	1	4	32	32		-	-	-	-	+	-	-	-	-	-	-	+	+		-	+	+	+	Ueno et al., 2018.
BD1351	YGT20-166	Japan	Tohoku	Yamagata	2009	Cattle	Pneumonia	Lung	Ⅱ	LC371238	HS4		ND		0.031	0.031	0.125	0.002	32	32	4	0.063	0.125	0.25	0.25	2	0.25	64		-	-	-	-	-	-	-	-	-	-	-	-	-		-	-	-	-	Ueno et al., 2018.
BD1352	YGT21-219	Japan	Tohoku	Yamagata	2009	Cattle	Pneumonia	Lung	Ⅶ	LC371239	HS5		ND		0.031	0.063	0.125	0.002	8	8	4	0.031	0.125	0.25	0.5	4	0.25	8		-	-	-	-	-	-	-	-	-	-	-	-	-		-	-	-	-	Ueno et al., 2018.
BD1353	YGT27-6	Japan	Tohoku	Yamagata	2015	Cattle	Pneumonia	Lung	Ⅱ	LC371240	HS4		ND		0.0078	0.0156	0.125	0.001	32	32	4	0.031	0.125	0.125	0.5	2	0.25	64		-	-	-	-	-	-	-	-	-	-	-	-	-		-	-	-	-	Ueno et al., 2018.
BD1354	YGT27-87	Japan	Tohoku	Yamagata	2015	Cattle	Pneumonia	Lung	Ⅱ	LC371241	HS4		-		0.125	0.25	0.25	0.0078	32	32	4	0.063	0.125	0.25	0.25	2	0.25	64		-	-	-	-	-	-	-	-	-	-	-	-	-		-	-	-	-	Ueno et al., 2018.
BD1355	YGT28-3	Japan	Tohoku	Yamagata	2016	Cattle	TME	Heart	ND		ND		ND		0.031	0.063	0.25	0.002	8	8	4	0.031	0.125	0.25	0.5	2	0.25	16		-	-	-	-	-	-	-	-	-	-	-	-	-		-	-	-	-	This work
BD1356	YGT28-5	Japan	Tohoku	Yamagata	2016	Cattle	TME	Brain	ND		ND		ND		0.031	0.063	0.125	0.002	4	4	4	0.031	0.125	0.125	0.25	2	0.25	16		-	-	-	-	-	-	-	-	-	-	-	-	-		-	-	-	-	This work
BD1372	5-1-1	Japan	Kanto	Ibaraki	2017	Cattle	Carrier	Nasal	ND		ND		ND		0.0156	0.031	0.125	0.002	16	16	4	0.063	0.125	0.125	0.5	1	0.25	4		-	-	-	-	-	-	-	-	-	-	-	-	-		-	-	-	-	This work
ND, no data
References Ohishi D, Hasuta Y, Nakatsune M, Ueno Y. Occurrence of Mastitis Associated with Histophilus somni. J Jpn Vet Med Assoc. (2017) 70:735–9. doi: 10.12935/jvma.70.735 Tanaka A, Hoshinoo K, Hoshino T, Tagawa Y. Differentiation between bovine and ovine strains of Histophilus somni based on the sequences of 16S rDNA and rpoB gene. J Vet Med Sci. (2005) 67:255–62. doi: 10.1292/jvms.67.255 Ueno…
