# Supplementary material for: Antimicrobial resistance and associated genetic background of Histophilus somni isolated from clinically affected and healthy cattle
Source: Front Vet Sci. 2022 Oct 25;9:1040266. doi: 10.3389/fvets.2022.1040266 (PMC9645265; doi:10.3389/fvets.2022.1040266)
Supplement: Supplementary file 3 [file Table_3.XLSX]

## Sheet: Sheet1
Supplementary Table S3. MIC distribution frequencies of Histophilus somni isolates from each clinical condition: respiratory disease (A), thrombotic meningoencephalitis (B), other diseases (C), clinically healthy (D), and unknown (E).
MIC distribution frequencies of H. somni isolates from respiratory disease presenting cattle.
A	MIC (mg/ml)																							MIC50	MIC90		Totala
	0.0005	0.001	0.002	0.0039	0.0078	0.0156	0.031	0.063	0.125	0.25	0.5	1	2	4	8	16	32	64	128	256	512	>512		(mg/ml)	(mg/ml)		I (％)	R (％)
ABPC					3	21	16	1	5				1	3	2					1				0.031	4		6 (11.3)	7 (13.2)
AMPC						3	30	7	1	5				1	1	2	2			1				0.031	8		-	7 (13.2)
CEZ								1	38	5	3	2	3	1										0.125	1		-	-
CTF		5	39	7	1					1														0.002	0.0039		0 (0)	0 (0)
KM															12	14	10	3	1		8	5		32	512		-	13 (24.5)
SM															13	10	13	5	4	4	3	1		32	256		-	-
NA													1	32	18	1			1					4	8		-	1 (1.9)
ERFX							26	25	2															0.063	0.063		0 (0)	0 (0)
DNFX								1	49	2	1													0.125	0.125		-	1 (1.9)
FFC									27	26														0.125	0.25		0 (0)	0 (0)
EM									1	10	32	10												0.5	1		-	-
TS												3	20	21	8	1								4	8		-	-
OTC										31	7			2	4	4	4	1						0.25	16		2 (3.8)	13 (24.5)
FOM												1	5	5	7	4	16	11	4					32	64		-	-
MIC distribution frequencies of H. somni isolates from thrombotic meningoencephalitis presenting cattle.
B	MIC (mg/ml)																							MIC50	MIC90		Totala
	0.0005	0.001	0.002	0.0039	0.0078	0.0156	0.031	0.063	0.125	0.25	0.5	1	2	4	8	16	32	64	128	256	512	>512		(mg/ml)	(mg/ml)		I (％)	R (％)
ABPC						38	12	4	1	1														0.0156	0.063		5 (8.9)	1 (1.8)
AMPC						1	46	5	2	2														0.031	0.063		-	0 (0)
CEZ								3	45	6	2													0.125	0.25		-	-
CTF		3	28	22	1				2															0.002	0.0039		0 (0)	0 (0)
KM													1	1	11	33	8	1				1		16	32		-	-
SM													1	1	8	35	4	5	2					16	64		-	2 (3.6)
NA														38	17				1					4	8		-	1 (1.8)
ERFX							11	43	1		1													0.063	0.063		0 (0)	0 (0)
DNFX									53	2		1												0.125	0.125		-	1 (1.8)
FFC								1	44	11														0.125	0.25		0 (0)	0 (0)
EM								1	2	10	39	4												0.5	0.5		-	-
TS										1		1	15	37	2									4	4		-	-
OTC								1		1	41	12					1							0.5	1		0 (0)	1 (1.8)
FOM													1			14	20	16	4	1				32	64		-	-
MIC distribution frequencies of H. somni isolates from myocarditis (n=4), mastitis (n=4), abortion (n=1) and endocarditis (n=1) presenting cattle.
C	MIC (mg/ml)																							MIC50	MIC90		Totala
	0.0005	0.001	0.002	0.0039	0.0078	0.0156	0.031	0.063	0.125	0.25	0.5	1	2	4	8	16	32	64	128	256	512	>512		(mg/ml)	(mg/ml)		I (％)	R (％)
ABPC						6	3			1														0.0156	0.031		0 (0)	1 (10.0)
AMPC							6	3	1															0.031	0.063		-	0 (0)
CEZ									10															0.125	0.125		-	-
CTF			6	3	1																			0.002	0.0039		0 (0)	0 (0)
KM															4	4	2							16	32		-	0 (0)
SM															3	4	3							16	32		-	-
NA													1	7	1				1					4	8		-	1 (10.0)
ERFX							2	7		1														0.063	0.063		0 (0)	0 (0)
DNFX									9			1												0.125	0.125		-	1 (10.0)
FFC									5	5														0.125	0.25		0 (0)	0 (0)
EM										2	4	3	1											0.5	1		-	-
TS													4	3	3									4	8		-	-
OTC										5	5													0.25	0.5		0 (0)	0 (0)
FOM															1		5	4						32	64		-	-
MIC distribution frequencies of H. somni isolates from clinically halthy cattle.
D	MIC (mg/ml)																							MIC50	MIC90		Totala
	0.0005	0.001	0.002	0.0039	0.0078	0.0156	0.031	0.063	0.125	0.25	0.5	1	2	4	8	16	32	64	128	256	512	>512		(mg/ml)	(mg/ml)		I (％)	R (％)
ABPC					3	15	2																	0.0156	0.156		0 (0)	0 (0)
AMPC						5	13	2																0.031	0.031		-	0 (0)
CEZ								2	17	1														0.125	0.125		-	-
CTF		9	11																					0.002	0.002		0 (0)	0 (0)
KM														3	11	6								8	16		-	0 (0)
SM														3	10	6	1							8	16		-	-
NA														14	6									4	8		-	0 (0)
ERFX							13	7																0.031	0.063		0 (0)	0 (0)
DNFX									20															0.125	0.125		-	0 (0)
FFC									13	7														0.125	0.25		0 (0)	0 (0)
EM								1	2	2	14	1												0.5	0.5		-	-
TS											2	5	4	9										2	4		-	-
OTC										17	3													0.25	0.5		0 (0)	0 (0)
FOM														1	2	8	6	2	1					16	64		-	-
MIC distribution frequencies of H. somni isolates from cattle whose clinical status was unknown.
E	MIC (mg/ml)																							MIC50	MIC90		Totala
	0.0005	0.001	0.002	0.0039	0.0078	0.0156	0.031	0.063	0.125	0.25	0.5	1	2	4	8	16	32	64	128	256	512	>512		(mg/ml)	(mg/ml)		I (％)	R (％)
ABPC					3	12	10	1	1															0.0156	0.031		2 (7.4)	0 (0)
AMPC						4	18	5																0.031	0.063		-	0 (0)
CEZ								5	19	3														0.125	0.25		-	-
CTF		4	14	8		1																		0.002	0.0039		0 (0)	0 (0)
KM													1		9	9	5	1				2		16	64		-	2 (7.4)
SM													1		6	12	3	4		1				16	64		-	-
NA														18	8	1								4	8		-	0 (0)
ERFX							13	13	1															0.063	0.063		0 (0)	0 (0)
DNFX									25	2														0.125	0.125		-	0 (0)
FFC								2	16	9														0.125	0.25		0 (0)	0 (0)
EM								2	2	3	15	5												0.5	1		-	-
TS									1	1	1	2	3	18	1									4	4		-	-
OTC								2		15	8				1		1							0.25	0.5		0 (0)	2 (7.4)
FOM													2	1	2	3	7	9	1	2				32	128		-	-
The distribution range of each antimicrobial in this study was those contained in the white area. Values above this range indicate MIC values higher than the highest concentrations within that range. Susceptible and resistant breakpoints are indicated by vertical blue and red lines, respectively, when the CLSI criteria available (CLSI. 2020.). The breakpoints of DNFX were Pasteurella multocida an…
